# Supplementary material for: Effective use of legacy data in a genome-wide association studies improves the credibility of quantitative trait loci detection in rice
Source: Plant Physiol. 2023 Jan 18;191(3):1561–73. doi: 10.1093/plphys/kiad018 (PMC10022637; doi:10.1093/plphys/kiad018)
Supplement: kiad018_Supplementary_Data [file kiad018_supplementary_data.zip]

Archive with 2 entries (2 files):
- rice legacy GWAS Supplemental Table Plant Physiol.xlsx
- Supplemental Figure.pdf
