# Supplementary material for: Effective use of legacy data in a genome-wide association studies improves the credibility of quantitative trait loci detection in rice
Source: Plant Physiol. 2023 Jan 18;191(3):1561–73. doi: 10.1093/plphys/kiad018 (PMC10022637; doi:10.1093/plphys/kiad018)
Supplement: kiad018_Supplementary_Data [file kiad018_supplementary_data.zip › rice legacy GWAS Supplemental Table Plant Physiol.xlsx]

## Sheet: table S1
Supplemental Table S1. List of the 198 varieties used for L-GWAS in this study.
Serial No.	Accession ID	Accession Name
1	JRC020	HOSOGARA_3
2	JRC022	MANSAKU
3	JRC023	ISHIZIRO 7014
4	JRC024	JOUSHUU
5	JRC025	DANGO
6	JRC028	SHINRIKIMOCHI
7	JRC029	SHICHIMENCHOU MOCHI
8	JRC030	MORITAWASE
9	JRC031	KAMEJI
10	JRC032	OMACHI(7529)
11	JRC033	SHINRIKI
12	JRC035	KABASHIKO
13	JRC036	SEKIYAMA_1
14	JRC037	SHINYAMADAHO 2
15	JRC038	NAGOYASHIRO
16	JRC039	HAKUTOU
17	JRC040	AKAMAI (NAGASAKI)
18	JRC045	HIYADACHITOU
19	JRC046	FUKOKU
20	JRC050	HIMENOMOCHI
21	JRC051	SHINSHUU
22	JRC052	AICHIASAHI_1
23	JRC053	RAIDEN
24	JRC054	HOUMANSHINDENINE
25	KOB002	HINOMARU
26	KOB003	MANGOKU
27	KOB004	KAIRYOUSHINKOU
28	KOB005	SENICHI
29	KOB007	KAMENOO_1
30	KOB011	KAIRYOU HATTANNAGARE
31	KOB013	KAMENOO 4
32	KOB014	TASENSHOU
33	KOB018	FUJISAKA 5
34	KOB019	IWAI
35	KOB020	BENKEI
36	KOB022	TAKANENISHIKI
37	KOB023	SHINYAMADAHO 1
38	KOB027	FUKUNOHANA
39	KOB028	AKEBONO
40	KOB031	HYOUGO OMACHI
41	KOB032	NOURIN 22
42	KOB035	OUU 239
43	KOB036	KYOTO ASAHI
44	KOB038	ZENSEKIWASE
45	KOB039	GOHYAKUMANGOKU
46	KOB040	HATTAN 35
47	KOB042	KINCHAKU
48	KOB043	SHIROTAENISHIKI
49	KOB047	SACHIKAZE
50	KOB049	GINBOUZU_1
51	KOB050	TAKENARI
52	KOB051	HOKURIKU 12
53	KOB052	SACHIDAMA
54	KOB056	AKITAKOMACHI
55	KOB057	KANKEI 56
56	KOB058	SHINYAMABUKI
57	KOB059	TOYONISHIKI
58	KOB061	OUU 237
59	KOB062	SHINIGOU
60	KOB066	SASANISHIKI
61	KOB070	YAMABIKO
62	KOB071	AKITSUHO
63	KOB075	CHUUKYOUASAHI
64	KOB077	SHIRAGIKU
65	KOB078	REIMEI
66	KOB080	HOKUSHIN 1
67	KOB083	CHUUJOU 2
68	KOB084	SHUUHOU
69	KOB085	ASOMINORI
70	KOB086	SASASHIGURE
71	KOB087	REIHO
72	KOB088	SHIROSENBON
73	KOB092	KINMON NISHIKI
74	KOB093	KOSHIHIKARI
75	KOB094	SHIRANUI
76	KOB095	HOKURIKU 20
77	KOB096	NOURIN 17
78	KOB097	OSETO
79	KOB099	NIHOMMASARI
80	KOB100	HOKURIKU 52
81	KOB101	RIKUU 132
82	KOB102	KOUGYOKU
83	KOB104	NOURIN 41
84	KOB105	AICHIASAHI_2
85	KOB106	KINKI 33
86	KOB108	HINOHIKARI
87	KOB117	KIKUSUI
88	KOB118	YAMADANISHIKI
89	KOB120	TOUKAIASAHI
90	KOB126	OUU 2
91	KOB128	NOURIN 1
92	KOB132	NOURIN 21
93	KOB136	KINMAZE
94	KOB139	FUKUHIKARI
95	KOB141	TODOROKIWASE
96	KOB144	SAIKAI 134
97	KOB145	ZENSHOU 26
98	KOB146	HATSUNISHIKI
99	KYU004	HOSOGARA 4_1
100	NAR001	AIKAWA 44
101	NAR003	AIKOKU_1
102	NAR005	AIKOKU_2
103	NAR006	AIKOKU_3
104	NAR007	AIKOKU_4
105	NAR008	AIKOKUMOCHI
106	NAR009	AKAGE_1
107	NAR012	AKAGE_2
108	NAR013	AKAGE_3
109	NAR014	AKAGE_4
110	NAR016	ASAHI
111	NAR018	IGOSHIWASE
112	NAR019	ISHIZIRO
113	NAR020	ISHIZIROMOCHI
114	NAR021	USHIWAKA
115	NAR022	OUBA_1
116	NAR023	OUBA_2
117	NAR024	OUBAMOCHI_1
118	NAR025	OUBAMOCHI_2
119	NAR026	OUBAMOCHI_3
120	NAR027	OKUHOMARE
121	NAR029	KAMENOO_2
122	NAR030	KAMENOO_3
123	NAR032	KAMENOO_4
124	NAR033	KAMENOO_5
125	NAR034	KAMENOODAIKOKU
126	NAR035	KAWABEMOCHI
127	NAR036	KITABU 2
128	NAR037	KINUGASAWASE
129	NAR039	KINCHAKUGAWARI
130	NAR040	KINCHAKUBOUZU
131	NAR041	GINBOUZU_2
132	NAR042	GINBOUZUBANSEI
133	NAR043	GINBOUZUCHUUSEI
134	NAR044	GINBOUZUMIDASHI
135	NAR045	KUROGEMOCHI
136	NAR046	GUNEKI
137	NAR047	SAKIGAKE
138	NAR048	JIMAI
139	NAR049	SHIRODAMA
140	NAR050	SHIROCHINKO
141	NAR051	SHINJU
142	NAR052	SUGAIPPON
143	NAR053	SEKITORI
144	NAR055	SEKIYAMA_2
145	NAR057	SEKIYAMA_3
146	NAR058	SEKIYAMA_4
147	NAR059	SEKIYAMA_5
148	NAR060	SEKIYAMA_6
149	NAR061	ZENKOUZI
150	NAR062	ZENKOUZIMOCHI
151	NAR063	SOUTOKU
152	NAR065	TANAKANISHIKI
153	NAR066	TAMAOKIWASE
154	NAR067	TAMANISHIKI
155	NAR068	TAROBEEMOCHI_1
156	NAR069	TAROBEEMOCHI_2
157	NAR070	TSUYUBAKAZE
158	NAR072	TOUGOU_1
159	NAR073	TOUGOU_2
160	NAR074	TOUGOU 21
161	NAR075	OSHIMAMOCHI
162	NAR077	NAGO AKAHO
163	NAR078	HAJIKUROHO
164	NAR079	HIKOSHIROU 1
165	NAR080	FUKUYAMA
166	NAR081	FUTABA
167	NAR082	HEIROKUMOCHI
168	NAR083	BOUZU
169	NAR085	HOUHAI
170	NAR086	HOSOGARA_1
171	NAR087	HOSOGARA_2
172	NAR088	HOSOGARA 4_2
173	NAR089	HOSOGARABOUZU
174	NAR090	HOMASHI
175	NAR091	MAESAWA
176	NAR092	MANGANJI
177	NAR093	MANSAKU 9
178	NAR094	MANSAKUMOCHI
179	NAR095	MIZUHO
180	NAR096	MIZOSHITAMOCHI
181	NAR097	MIHO 111
182	NAR098	MIHOSEN
183	NAR099	MIYAKO
184	NAR101	X (MORITA WASE)
185	NAR102	YAMAKITA BOUZU
186	NAR103	YAMAZAKIMOCHI
187	NAR106	RIKUU 2
188	NAR108	WASEAIKOKU
189	NAR109	WASEAIKOKU 3
190	NAR110	WASEGINBOUZU
191	NAR115	MIKAWANISHIKI
192	NAR116	ISENISHIKI
193	SUP004	KITAAKE
194	SUP006	KITAHIKARI
195	SUP012	AYA
196	SUP026	HATSUSHIMO
197	SUP042	YUKARA
198	SUP044	YUKIHIKARI

## Sheet: Table S2
Supplemental Table S2. List of the 172 varieties and phenotypic data used for M-GWAS in this study.
Serial No.	Accession ID	Accession Name	Heading Date (d)	Brown rice Width (mm)	amount of White Core (mm)
1	JRC017	AKAGE_5	65	3.29	0.75
2	JRC019	WATARIBUNE	108	2.83	0
3	JRC020	HOSOGARA_3	85	3.04	0
4	JRC022	MANSAKU	87	3.04	NA
5	JRC023	ISHIZIRO 7014	96	2.9	0
6	JRC024	JOUSHUU	87	2.89	0
7	JRC025	DANGO	106	2.94	0
8	JRC026	AIKOKU_5	91	3.19	0
9	JRC027	GINBOUZU_3	101	3.02	0
10	JRC028	SHINRIKIMOCHI	115	3.06	NA
11	JRC029	SHICHIMENCHOU MOCHI	109	2.84	NA
12	JRC030	MORITAWASE	79	3.09	0
13	JRC031	KAMEJI	108	2.58	0
14	JRC032	OMACHI(7529)	110	3.1	0.0102041
15	JRC033	SHINRIKI	112	3.14	0
16	JRC034	KYOTO ASAHI	111	2.8	0
17	JRC035	KABASHIKO	100	3.01	0
18	JRC036	SEKIYAMA_1	78	3.31	0
19	JRC037	SHINYAMADAHO 2	108	3.16	0
20	JRC038	NAGOYASHIRO	92	3.07	0.03125
21	JRC039	HAKUTOU	106	2.96	0.0526316
22	JRC040	AKAMAI (NAGASAKI)	114	2.9	NA
23	JRC045	HIYADACHITOU	78	3.13	0
24	JRC046	FUKOKU	65	3.16	0
25	JRC049	RIKUTOURIKUU 2	88	3.17	0
26	JRC050	HIMENOMOCHI	81	3.14	NA
27	JRC051	SHINSHUU	91	2.94	0
28	JRC052	AICHIASAHI_1	107	3.04	0
29	JRC053	RAIDEN	109	3.22	0.0126582
30	JRC054	HOUMANSHINDENINE	120	2.9	0
31	KOB001	GOURIKI 2	101	3.09	0.356522
32	KOB002	HINOMARU	87	3.22	0
33	KOB003	MANGOKU	91	3	0
34	KOB004	KAIRYOUSHINKOU	87	3.08	0.230769
35	KOB005	SENICHI	98	2.81	0.125
36	KOB006	TAZIMA GOURIKI	103	2.9	0.0909091
37	KOB007	KAMENOO_1	93	3.11	0.0227273
38	KOB008	KOKURYOUMIYAKO	107	3.41	0.0102041
39	KOB009	YAMADAHO	97	3.29	0.105263
40	KOB010	KAIRYOU HATTANNAGARE_1	108	3.09	0.0210526
41	KOB011	KAIRYOU HATTANNAGARE_2	97	3.13	0.15493
42	KOB012	HATTANSOU	97	3.21	0.223404
43	KOB013	KAMENOO 4	87	3.13	0
44	KOB014	TASENSHOU	109	3.26	0
45	KOB015	MIYAMANISHIKI	87	3.2	0.5625
46	KOB017	FUNAKIOMACHI	110	3.2	0.623853
47	KOB018	FUJISAKA 5	83	3.19	0.262295
48	KOB019	IWAI	98	3.18	0.215909
49	KOB020	BENKEI	105	3.07	0.0375
50	KOB021	NOZYOUHO	98	3.23	0.454545
51	KOB022	TAKANENISHIKI	87	3.21	0.416667
52	KOB023	SHINYAMADAHO 1	109	3.16	0.01
53	KOB024	WAKABA	97	2.85	0.0555556
54	KOB025	YAMAEI	94	2.88	0.0357143
55	KOB026	KINAIOMACHI	110	3.1	0.00952381
56	KOB027	FUKUNOHANA	86	3.24	0.111111
57	KOB028	AKEBONO	113	3.15	0
58	KOB029	SHIGAWATARIBUNE 2	111	3.16	0.0689655
59	KOB031	HYOUGO OMACHI	109	3.33	0.202128
60	KOB032	NOURIN 22	103	2.98	0
61	KOB033	IPPONZIME	87	3.32	0.711111
62	KOB034	YUMESANSUI	94	3.32	0.0481928
63	KOB035	OUU 239	84	3.2	0
64	KOB036	KYOTO ASAHI	110	3.07	0
65	KOB037	NADAMISHIKI	95	3.22	0.469388
66	KOB038	ZENSEKIWASE	80	3.34	0
67	KOB039	GOHYAKUMANGOKU	89	3.37	0.214286
68	KOB040	HATTAN 35	88	3.32	0.138462
69	KOB041	YUKIGESYOU	86	3.17	0
70	KOB042	KINCHAKU	96	3.14	0.107143
71	KOB043	SHIROTAENISHIKI	87	3.26	0.333333
72	KOB044	HYOUGOYUMENISHIKI	106	3.15	0
73	KOB045	OMACHI (4551)	97	3.34	0.811321
74	KOB046	KOUHUU	110	3.28	0.358696
75	KOB047	SACHIKAZE	105	3.13	0
76	KOB048	KOZYOUNISHIKI	83	3.21	0.816327
77	KOB049	GINBOUZU_1	101	3.03	0
78	KOB050	TAKENARI	111	2.98	0
79	KOB051	HOKURIKU 12	85	3.14	0.929825
80	KOB052	SACHIDAMA	83	3.17	0.263158
81	KOB055	TOUNOU 1	88	3.15	0
82	KOB056	AKITAKOMACHI	84	3.05	0
83	KOB057	KANKEI 56	103	2.89	0
84	KOB058	SHINYAMABUKI	103	3	0
85	KOB059	TOYONISHIKI	87	3.01	0
86	KOB060	WASEASAHI	98	3.07	0.0357143
87	KOB061	OUU 237	89	3.11	0.222222
88	KOB062	SHINIGOU	89	3.09	0.0657895
89	KOB063	MUTSUHOMARE	83	3.12	0.0461538
90	KOB064	OYAMANISHIKI	85	3.31	0.764706
91	KOB065	SENBONNISHIKI	102	3.19	0.30303
92	KOB066	SASANISHIKI	86	3.09	0
93	KOB067	TOZINOYUME	87	3.31	0.304348
94	KOB068	KAMINOMAI	89	3.48	0.86
95	KOB070	YAMABIKO	98	3.01	0
96	KOB071	AKITSUHO	96	2.99	0
97	KOB073	TOZINOHANA	90	3.15	0.636364
98	KOB075	CHUUKYOUASAHI	109	3.25	0
99	KOB076	WASESHINRIKI	97	3.09	0.354167
100	KOB077	SHIRAGIKU	110	3.26	0.363636
101	KOB078	REIMEI	84	3.19	0.360656
102	KOB079	GINNOSEI	86	3.12	0.388889
103	KOB080	HOKUSHIN 1	115	2.92	0
104	KOB083	CHUUJOU 2	106	3	0
105	KOB084	SHUUHOU	94	3.03	0
106	KOB085	ASOMINORI	100	2.9	0
107	KOB086	SASASHIGURE	88	3.1	0
108	KOB087	REIHO	108	3.09	0
109	KOB088	SHIROSENBON	110	3.04	0
110	KOB089	HYOUGEISYU 18	97	3.42	0
111	KOB090	KAIRYOUOMACHI	89	3.45	0.904762
112	KOB091	KOIOMACHI	95	3.22	0.151515
113	KOB092	KINMON NISHIKI	92	3.3	0.349206
114	KOB093	KOSHIHIKARI	86	3.16	0
115	KOB094	SHIRANUI	110	3.14	0.0204082
116	KOB095	HOKURIKU 20	89	3.1	0.02
117	KOB096	NOURIN 17	87	3.2	0.0131579
118	KOB097	OSETO	98	3.14	0
119	KOB098	NAKATESHINRIKI	108	3.09	0
120	KOB099	NIHOMMASARI	90	3.17	0
121	KOB100	HOKURIKU 52	95	3.09	0
122	KOB101	RIKUU 132	86	3.22	0
123	KOB102	KOUGYOKU	117	3.05	0
124	KOB103	HANAHUBUKI	88	3.6	0.102564
125	KOB104	NOURIN 41	90	3.3	0
126	KOB105	AICHIASAHI_2	106	3.2	0
127	KOB106	KINKI 33	96	3.11	0
128	KOB107	AIZAN	108	3.39	0.268657
129	KOB108	HINOHIKARI	103	2.99	0.0232558
130	KOB109	SHIRAYUKIHIME	94	3.15	0.953488
131	KOB111	KURANOHANA	87	3.06	0
132	KOB113	HATTANNISHIKI 1	87	3.29	0.809524
133	KOB114	GINOUMI	97	2.97	0
134	KOB115	HAYAOOZEKI 1	108	3.21	0
135	KOB116	HITACHINISHIKI	93	3.21	0.755102
136	KOB117	KIKUSUI	108	3.36	0.025
137	KOB118	YAMADANISHIKI	106	3.39	0
138	KOB119	ROKKOUNISHIKI	98	3.33	0
139	KOB120	TOUKAIASAHI	110	3.27	0
140	KOB121	ASAHIMOCHI	108	3.05	NA
141	KOB122	HYOUKEIRIKI 62	97	3.21	0.1
142	KOB123	NAKATESHINSENBON	101	2.97	0
143	KOB124	SAKEPIKARI	92	3.16	0.903846
144	KOB125	HITOMEBORE	91	2.99	0
145	KOB126	OUU 2	92	3.01	0.486486
146	KOB127	NADAHIKARI	101	3.4	0.590909
147	KOB128	NOURIN 1	84	2.96	0
148	KOB130	TOSANISHIKI	106	3.11	0
149	KOB132	NOURIN 21	85	3.04	0
150	KOB133	MISATONISHIKI	90	3.27	0.738095
151	KOB134	NIHONBARE	97	2.98	0.0384615
152	KOB135	WAKANIZU	94	3.38	0.675
153	KOB136	KINMAZE	106	2.97	0
154	KOB137	HATSUGOZEN	80	3.08	0
155	KOB138	HATTANNISHIKI 2	88	3.12	0.205882
156	KOB139	FUKUHIKARI	82	3.12	0
157	KOB140	OKAYAMAYAKUSYU 48	107	3.43	0.902439
158	KOB141	TODOROKIWASE	82	3.11	0
159	KOB142	HYOUGONITANISHIKI	93	3.41	0.682927
160	KOB143	DONTOKOI	86	3.03	0
161	KOB144	SAIKAI 134	108	3.28	0.28
162	KOB145	ZENSHOU 26	108	3.07	0
163	KOB146	HATSUNISHIKI	80	3.04	0
164	KOB147	SAGANOHANA	100	3.41	0.431818
165	KOB148	GINNOYUME	90	2.98	0.6
166	NAR016	ASAHI	110	3.2	0.0428571
167	NAR023	OUBA_2	88	3.06	0
168	NAR027	OKUHOMARE	85	3.15	0
169	NAR051	SHINJU	102	3.16	0
170	NAR081	FUTABA	102	3.03	0
171	NAR114	GINGINGA	84	3.06	0
172	NAR117	DEWASANSAN	88	3.27	0.790323
